# Supplementary material for: Mechanisms of Regenerative Potential Activation in Cardiac Mesenchymal Cells
Source: Biomedicines. 2022 May 31;10(6):1283. doi: 10.3390/biomedicines10061283 (PMC9220771; doi:10.3390/biomedicines10061283)
Supplement: Supplementary file 1 [file biomedicines-10-01283-s001.zip]

Archive with 22 entries (22 files):
- Table S9.xlsx
- __MACOSX/._Table S9.xlsx
- Table S8 .xlsx
- __MACOSX/._Table S8 .xlsx
- Table S7 A complete list of signaling pathways with involved genes is shown in the table, extracted using the IPA program .xlsx
- __MACOSX/._Table S7 A complete list of signaling pathways with involved genes is shown in the table, extracted using the IPA program .xlsx
- Table S6 Components of the Notch signaling pathway that are differentially expressed in postinfarction CMC.xlsx
- __MACOSX/._Table S6 Components of the Notch signaling pathway that are differentially expressed in postinfarction CMC.xlsx
- Table S5 A complete list of expression genes in post-infarction cardiac mesenchymal cells, assorted by a statistical criterion (P-Value <0.05).xlsx
- __MACOSX/._Table S5 A complete list of expression genes in post-infarction cardiac mesenchymal cells, assorted by a statistical criterion (P-Value <0.05).xlsx
- Table S4 Full list of differentially expressed genes in post-infarction cardiac mesenchymal cells.xlsx
- __MACOSX/._Table S4 Full list of differentially expressed genes in post-infarction cardiac mesenchymal cells.xlsx
- Table S3 Components of the Notch signaling pathway that are differentially expressed in postinfarction myocardial tissues 24 hours after surgery.xlsx
- __MACOSX/._Table S3 Components of the Notch signaling pathway that are differentially expressed in postinfarction myocardial tissues 24 hours after surgery.xlsx
- Table S2 Top Diseases and Bio Functions in postinfarction tissues by IPA Software.xlsx
- __MACOSX/._Table S2 Top Diseases and Bio Functions in postinfarction tissues by IPA Software.xlsx
- Table S1 Top 50 DEGs in postinfarction rat myocardial tissues sorted by stat using DeSeq analysis.xlsx
- __MACOSX/._Table S1 Top 50 DEGs in postinfarction rat myocardial tissues sorted by stat using DeSeq analysis.xlsx
- Figure S2.tif
- __MACOSX/._Figure S2.tif
- Figure S1AB .tif
- __MACOSX/._Figure S1AB .tif
