# Supplementary material for: Mechanisms of Regenerative Potential Activation in Cardiac Mesenchymal Cells
Source: Biomedicines. 2022 May 31;10(6):1283. doi: 10.3390/biomedicines10061283 (PMC9220771; doi:10.3390/biomedicines10061283)
Supplement: Supplementary file 1 [file biomedicines-10-01283-s001.zip › Table S9.xlsx]

## Sheet: Sheet1
№	Molecules in Network	Score	Focus Molecules	Top Diseases and Functions
1	­ACTA2, ­AFAP1L2, Akt, ­ALOX15, ¯APLN, ­APOE, ­ARRB2, ­CNN1, ­CNTF, ¯DUSP7, ¯EGR2, ERK, ERK1/2, ­FABP4, ¯Fam13a, ¯FBLN5, ­GLI2, Gsk3, ¯IGF2R, Jnk, MIR143-145a, ¯MMP2, NFkB (complex), ­NOX1, PI3K (complex), Pkc(s), ­PLAU, ­PRKAA2, ­PTPN6, ¯RGS2, ROCK, ­TAGLN, ­TGM2, ¯THBS2, ¯TWIST1	32	25	Cardiovascular Disease, Cardiovascular System Development and Function, Skeletal and Muscular System Development and Function
2	ADGRG1, ­BCL11B, CSF3, ­DAPP1, DMD, ERG, ESR2, ­FGF9, ­FLI1, GATA1, GATA2, GFI1B, ¯HEY2, HOXA3, ID2, IKZF4, IRF8, ITGAM, ­LMO2, ¯LMX1A, ­LYL1, ­MAOB, Meis1, mir-8, MSX2, ­MYH1, PKM, PPP4R3A, ¯Pri8a2, ­PROM1, RUNX1, SCX, ­SPI1, TAL1, ZFPM1	10	12	Cellular Development, Cellular Growth and Proliferation, Gene Expression
3	­ADCY2, ­AGT, AKAP12, AMPK, ¯ANXA8/ANXA8L1, BAX, BDNF, ­C2, ­CFD, COL1A1, DNMT3B, EIF2AK2, EP300, ¯EPHX1, ¯ESM1, ¯GSN, HES1, IFNB1, IGF1, IGF2, MAPK1, MAPK3, Mek, mir-34, ¯MMP2, NFE2L2, NOTCH1, NRAS, ¯NTRK2, PRKCE, RYR2, SIRT1, ­STC1, TP53, ­XIRP1	10	12	Cancer, Cell Death and Survival, Organismal Injury and Abnormalities
