# Supplementary material for: Mechanisms of Regenerative Potential Activation in Cardiac Mesenchymal Cells
Source: Biomedicines. 2022 May 31;10(6):1283. doi: 10.3390/biomedicines10061283 (PMC9220771; doi:10.3390/biomedicines10061283)
Supplement: Supplementary file 1 [file biomedicines-10-01283-s001.zip › Table S8 .xlsx]

## Sheet: Sheet1
© 2000-2021 QIAGEN. All rights reserved.
Category	p-value	Molecules
Cardiovascular Disease	4.12E-06-2.54E-02	ABCC9,ACE,ACSS2,ACTA2,ADRA2B,AGT,ALOX15,APLN,APOE,ARRB2,ATP2B4,BMX,C1QTNF1,CASQ2,CCND1,CES1,CFD,CX3CL1,CXADR,DCBLD2,F5,FABP4,FBLN1,FCGR2A,FGF10,FLI1,FLT3,FLT4,FMO3,GSN,HEY2,HSD11B1,IGF2R,IL1RN,IL33,INHA,INPP5D,let-7,LMO2,MMP2,MYH11,NOX1,OSMR,PLAU,PRKAA2,RGS2,SCG5,SEMA3A,SFRP4,SMTN,SNAI2,SPI1,SPP1,TAGLN,TF,TGFB3,TGM2,THBS2,TNNT2,TRIM72,TRPC6,UNC13D,USP18,VAV1,XIRP1
Cell-To-Cell Signaling and Interaction	1.86E-05-2.54E-02	AGT,APOE,CCND1,COLEC12,CX3CL1,ECM1,FCGR2A,FGF10,FGF9,FLT3,GJA4,GSN,IGF2R,IL33,INPP5D,MMP2,MRC2,MYH11,MYO7A,NEDD9,PCSK5,PLAU,PTPN6,SIGIRR,SPI1,SPP1,TGM2,THBS2,TNNT2,UNC13D,VAV1,WNT5B
Cellular Movement	3.08E-05-2.54E-02	AGT,APOE,ARRB2,ATP2B4,BMX,CCND1,CFD,CNTF,CORO1A,CX3CL1,ECM1,FABP4,FBLN5,FGF10,FGF9,FGL2,GDF5,GSN,IGF2R,IGFBP5,IL1RN,IL33,INPP5D,LGALS9B,LIMA1,LMX1A,LPAR1,LPXN,MMP2,MRC2,MYO7A,NEDD9,NOX1,NRCAM,NTRK2,PCSK5,PLA2G7,PLAU,PLXNA4,PRKAA2,PTPN6,RAMP3,SATB1,SEMA3A,SFRP4,SNAI2,SPI1,SPP1,SPRY4,ST6GAL1,TGM2,THBS2,Tpm1,TWIST1,VAV1
Cell Signaling	4.31E-04-2.54E-02	ADRA2B,AGT,APLN,APOE,ATP2B4,C1QTNF1,CASQ2,CNTF,CX3CL1,DOK2,ECM1,FABP4,FGF10,FGF9,FLT3,GDF5,GLI2,GPR39,GSN,INPP5D,LGALS9B,LPAR1,MYH11,NOX1,NTRK2,PLAU,PLCD4,PRKAA2,PTPN6,RASSF2,RGS2,SCG2,SFRP4,SIGIRR,SPP1,TGFB3,TGM2,Tpm1,TRPC6,VAV1
Cell Morphology	6.43E-04-2.54E-02	AGT,ALOX15,ARRB2,BMX,CASQ2,CCND1,CXADR,DUSP4,ECM1,FERMT3,GSN,HEXB,HEY2,IL33,INPP5D,LPAR1,NOX1,PLAU,PRKAA2,PRSS12,RGS2,SPP1,STC1,THBS2,TNNT2,Tpm1,TRIM72,TRPC6,USP18
Cellular Assembly and Organization	8.25E-04-2.54E-02	AGT,ALOX15,APOE,ARRB2,CCND1,CORO1A,FGF9,GPR39,GSN,HSD11B1,LIMA1,LPAR1,MMP2,MYL9,MYO7A,NEFH,PLAU,PRKAA2,SPI1,STC1,Tpm1,UNC13D,VAV1
Cellular Function and Maintenance	8.25E-04-2.54E-02	ABCC9,AGT,ALOX15,APLN,APOE,ARRB2,ATP1A3,ATP2B4,B4GALNT1,BCL11B,CASQ2,CCND1,COLEC12,CORO1A,DUSP4,FABP4,FCGR2A,FGF9,FLI1,FMO5,GNAT2,GPR39,GSN,HEXB,HEY2,HSD11B1,IGFBP5,IL1RN,IL33,INHA,INPP5D,MAFB,MRC2,MYH11,MYO7A,NFIL3,PLAU,PRKAA2,PTPN6,SATB1,SCG5,SFRP4,SPI1,SPP1,STC1,TBXAS1,TF,TGFB3,TGM2,TRPC6,UNC13D,VAV1,XIRP1
Cell Death and Survival	8.92E-04-2.54E-02	ABCC9,ACE,ACSS2,AGT,APOE,ARRB2,ATP2B4,B4GALNT1,BCL11B,BMX,C1QTNF1,CASQ2,CCDC88B,CCND1,CES1,CNTF,CRIP1,CXADR,DUSP4,EGR2,EPHX1,F5,FCGR2A,FGF10,FLI1,FLT3,FLT4,FTH1,GLI2,GSN,HEXB,HOXB4,IGF2R,IGFBP5,IL1RN,IL33,INPP5D,let-7,LPAR1,MMP2,NOG,NOX1,NTRK2,PLAU,PRKAA2,PTPN6,RASSF2,SEMA3A,SNAI2,SPI1,SPP1,STC1,TGFB3,TGM2,THBS2,TNNT2,TWIST1,USP18,VAV1
Cellular Development	1.54E-03-2.54E-02	AGT,BCL11B,BMX,CCND1,CFD,CNTF,ECM1,EGR2,FBLN5,FGF10,FLI1,FLT3,FTH1,GSN,HEY2,HOXB3,HOXB4,IL1RN,IL33,INHA,INPP5D,let-7,LIMA1,LMX1A,MMP2,NAB2,NFIL3,NOG,NRCAM,NTRK2,PTPN6,RASD1,SATB1,SEMA3A,SFRP4,SNAI2,SPARCL1,SPI1,SPP1,STC1,TGFB3,TGM2,USP18
Cellular Growth and Proliferation	1.54E-03-2.54E-02	ADCY2,B4GALNT1,BCL11B,BMX,CCND1,CNTF,DOK2,DUSP4,ECM1,EGR2,FBLN5,FLI1,FLT3,GSN,HOXB3,HOXB4,IL1RN,IL33,INHA,INPP5D,let-7,LIMA1,LYL1,MAFB,MMP2,NFIL3,NOG,NRCAM,NTRK2,PTPN6,RASD1,SATB1,SEMA3A,SFRP4,SPARCL1,SPI1,SPP1,STC1,TF,TGFB3,USP18
Vitamin and Mineral Metabolism	3.6E-03-2.54E-02	AGT,APLN,APOE,ATP2B4,CASQ2,FABP4,GSN,HSD11B1,INPP5D,MYH11,PLAU,PLCD4,PRKAA2,RGS2,SPP1,TGM2,TRPC6,VAV1
Carbohydrate Metabolism	5.23E-03-2.54E-02	ABCC9,APLN,APOE,CCND1,CES1,CNTF,DLGAP3,FABP4,FCGR2A,FMO3,FMO5,GPR39,HEXB,HSD11B1,IGFBP5,IL33,INPP5D,SCG5,SPP1
DNA Replication, Recombination, and Repair	1.31E-02-1.31E-02	ADCY2,AFAP1L2,AGT,ARRB2,CCND1,FBLN5,FGF9,INHA,MMP2,SPP1
