# Supplementary material for: Mechanisms of Regenerative Potential Activation in Cardiac Mesenchymal Cells
Source: Biomedicines. 2022 May 31;10(6):1283. doi: 10.3390/biomedicines10061283 (PMC9220771; doi:10.3390/biomedicines10061283)
Supplement: Supplementary file 1 [file biomedicines-10-01283-s001.zip › Table S7 A complete list of signaling pathways with involved genes is shown in the table, extracted using the IPA program .xlsx]

## Sheet: Sheet1
© 2000-2021 QIAGEN. All rights reserved.
Ingenuity Canonical Pathways	-log(p-value)	Ratio	z-score	Downregulated	No change	Upregulated	No overlap with dataset	Molecules
Putrescine Degradation III	1.6	0.2	#NUM!	1/10 (10%)	0/10 (0%)	1/10 (10%)	8/10 (80%)	ALDH3A1,MAOB
Tryptophan Degradation X (Mammalian, via Tryptamine)	1.38	0.154	#NUM!	1/13 (8%)	0/13 (0%)	1/13 (8%)	11/13 (85%)	ALDH3A1,MAOB
Ethanol Degradation IV	1.38	0.154	#NUM!	2/13 (15%)	0/13 (0%)	0/13 (0%)	11/13 (85%)	ACSS2,ALDH3A1
Ethanol Degradation II	1.32	0.143	#NUM!	2/14 (14%)	0/14 (0%)	0/14 (0%)	12/14 (86%)	ACSS2,ALDH3A1
Apelin Cardiac Fibroblast Signaling Pathway	1.81	0.143	#NUM!	1/21 (5%)	0/21 (0%)	2/21 (10%)	18/21 (86%)	APLN,PRKAA2,TGFB3
Eicosanoid Signaling	2.04	0.098	#NUM!	1/51 (2%)	0/51 (0%)	4/51 (8%)	46/51 (90%)	ALOX15,LTC4S,Pla2g12a,PLA2G7,TBXAS1
Ferroptosis Signaling Pathway	1.75	0.0732	1.342	1/82 (1%)	0/82 (0%)	5/82 (6%)	76/82 (93%)	ALOX15,FTH1,PRKAA2,RASD1,SLC38A1,TF
Atherosclerosis Signaling	1.53	0.0652	#NUM!	2/92 (2%)	0/92 (0%)	4/92 (4%)	86/92 (93%)	ALOX15,APOE,IL1RN,IL33,Pla2g12a,PLA2G7
Dilated Cardiomyopathy Signaling Pathway	1.68	0.0642	-1.633	1/109 (1%)	0/109 (0%)	6/109 (6%)	102/109 (94%)	ABCC9,ACTG2,ADCY2,CNN1,MYH11,MYL9,TNNT2
STAT3 Pathway	1.57	0.0609	-2	4/115 (3%)	0/115 (0%)	3/115 (3%)	108/115 (94%)	FLT4,IGF2R,IL1R2,IL1RL2,NTRK2,PTPN6,RASD1
Calcium Signaling	1.57	0.0567	#NUM!	0/141 (0%)	0/141 (0%)	8/141 (6%)	133/141 (94%)	ATP2B4,CASQ2,HDAC11,MYH11,MYL9,TNNT2,Tpm1,TRPC6
PPARα/RXRα Activation	1.4	0.0526	0	3/152 (2%)	0/152 (0%)	5/152 (3%)	144/152 (95%)	ADCY2,CYP2C9,IL1R2,IL1RL2,PLCD4,PRKAA2,RASD1,TGFB3
IL-8 Signaling	1.32	0.0506	0	4/158 (3%)	0/158 (0%)	4/158 (3%)	150/158 (95%)	ARRB2,CCND1,FLT4,GNAT2,MMP2,MYL9,RASD1,RHOV
A complete list of signaling pathways with involved genes is shown in the table, extracted using the IPA program
