# Supplementary material for: Mechanisms of Regenerative Potential Activation in Cardiac Mesenchymal Cells
Source: Biomedicines. 2022 May 31;10(6):1283. doi: 10.3390/biomedicines10061283 (PMC9220771; doi:10.3390/biomedicines10061283)
Supplement: Supplementary file 1 [file biomedicines-10-01283-s001.zip › Table S6 Components of the Notch signaling pathway that are differentially expressed in postinfarction CMC.xlsx]

## Sheet: Sheet1
Ensembl ID	Gene Symbol	p-value	Log2 fold-change
ENSRNOG00000020918	Ccnd1	0.00045409	-0.66557
ENSRNOG00000010529	Thbs2	0.00122719	-1.723
ENSRNOG00000033835	Dnm1	0.012258	-0.89893
ENSRNOG00000013364	Hey2	0.0231811	-2.0844
ENSRNOG00000011101	Twist1	0.0574094	-0.555
Components of the Notch signaling pathway that are differentially expressed in postinfarction CMC
