# Supplementary material for: Mechanisms of Regenerative Potential Activation in Cardiac Mesenchymal Cells
Source: Biomedicines. 2022 May 31;10(6):1283. doi: 10.3390/biomedicines10061283 (PMC9220771; doi:10.3390/biomedicines10061283)
Supplement: Supplementary file 1 [file biomedicines-10-01283-s001.zip › Table S5 A complete list of expression genes in post-infarction cardiac mesenchymal cells, assorted by a statistical criterion (P-Value <0.05).xlsx]

## Sheet: Sheet1
Ensembl ID	Gene Symbol	p-value	Log2 fold-change
ENSRNOG00000043451	Spp1	1.26e-08	1.9501­
ENSRNOG00000025212	RGD1565131	1.47e-07	5.8595­
ENSRNOG00000018915	Tagap	1.29e-06	4.3067­
ENSRNOG00000049695	Myh1	2.24e-06	3.2468­
ENSRNOG00000057855	F5	6.67e-06	7.2708­
ENSRNOG00000019430	Coro1a	7.87e-06	5.9357­
ENSRNOG00000027990	Crip1	2.77e-05	2.5954­
ENSRNOG00000004192	Arhgap30	2.8e-05	7.0626­
ENSRNOG00000030625	Tf	3.94e-05	3.0969­
ENSRNOG00000012172	Spi1	0.000123	4.9652­
ENSRNOG00000009273	LOC259244	0.00161	-2.1494¯
ENSRNOG00000010529	Thbs2	0.00123	-1.7230¯
ENSRNOG00000003244	Ltc4s	0.00112	-2.1610¯
ENSRNOG00000005008	Angpt4	0.000517	-2.3083¯
ENSRNOG00000020918	Ccnd1	0.000454	-0.66557¯
ENSRNOG00000013781	Kcnq5	0.000225	-1.7575¯
ENSRNOG00000016267	Chst15	2.61e-05	-1.2591¯
ENSRNOG00000054957	Sfrp4	1.96e-05	-1.8279¯
ENSRNOG00000012881	Fgl2	1.39e-05	-1.9900¯
ENSRNOG00000002381	Bmp3	1.74e-07	-1.9863¯
ENSRNOG00000012956	Tgm2	0.000258	2.2209­
ENSRNOG00000000168	Gatm	0.000375	2.4814­
ENSRNOG00000003207	Fmnl1	0.000386	4.0698­
ENSRNOG00000057880	Myh11	0.000447	3.2359­
ENSRNOG00000014294	Ptpn6	0.000464	2.7474­
ENSRNOG00000004067	Nrcam	0.000491	3.8321­
ENSRNOG00000050123	Gdf5	0.000511	2.3823­
ENSRNOG00000003365	Cadm3	0.00061	3.2075­
ENSRNOG00000006324	Trpc6	0.000668	4.2013­
ENSRNOG00000017021	Galnt18	0.00081	2.7438­
ENSRNOG00000013140	Pdzd2	0.00374	-2.2145¯
ENSRNOG00000004110	Trib2	0.00366	-1.2600¯
ENSRNOG00000014137	Fbln1	0.00346	-1.8347¯
ENSRNOG00000053766	Ramp3	0.00337	-1.2514¯
ENSRNOG00000016687	Ssc5d	0.00326	-1.0617¯
ENSRNOG00000010789	Dusp7	0.00314	-0.64020¯
ENSRNOG00000043486	Tnfrsf26	0.00302	-1.4638¯
ENSRNOG00000019955	Ogdhl	0.00247	-0.89841¯
ENSRNOG00000046168	Ppm1l	0.00187	-1.1518¯
ENSRNOG00000007947	Fam13a	0.00173	-1.6005¯
ENSRNOG00000017020	Inpp5d	0.000897	2.9746­
ENSRNOG00000006952	Prex1	0.00105	3.3868­
ENSRNOG00000019662	Tm6sf1	0.00112	2.3036­
ENSRNOG00000002273	Naaa	0.00116	2.3480­
ENSRNOG00000032150	Adcy2	0.00118	2.8485­
ENSRNOG00000007866	Clec2dl1	0.00139	1.9554­
ENSRNOG00000009401	Lmo2	0.00143	2.9767­
ENSRNOG00000001557	Cxadr	0.00155	2.3917­
ENSRNOG00000055721	Rnf128	0.00155	3.8165­
ENSRNOG00000026870	Clic6	0.00829	-2.7685¯
A complete list of expression genes in post-infarction cardiac mesenchymal cells, assorted by a statistical criterion (P-Value <0.05)
