# Supplementary material for: Mechanisms of Regenerative Potential Activation in Cardiac Mesenchymal Cells
Source: Biomedicines. 2022 May 31;10(6):1283. doi: 10.3390/biomedicines10061283 (PMC9220771; doi:10.3390/biomedicines10061283)
Supplement: Supplementary file 1 [file biomedicines-10-01283-s001.zip › Table S4 Full list of differentially expressed genes in post-infarction cardiac mesenchymal cells.xlsx]

## Sheet: Sheet1
Ensembl ID	Gene Symbol	FDR-adjusted p-value	Log2 fold-change
ENSRNOG00000043451	Spp1	1.61 x 10-4	1.9501 ­
ENSRNOG00000002381	Bmp3	7.42 x 10-4	-1.9863¯
ENSRNOG00000025212	RGD1565131	7.42 x 10-4	5.8595­
ENSRNOG00000018915	Tagap	4.12 x 10-3	4.3067­
ENSRNOG00000049695	Myh1	5.74 x 10-3	3.2468­
ENSRNOG00000057855	F5	1.42 x 10-2	7.2708­
ENSRNOG00000019430	Coro1a	1.44 x 10-2	5.9357­
ENSRNOG00000012881	Fgl2	2.23 x 10-2	-1.9900¯
ENSRNOG00000054957	Sfrp4	2.79 x 10-2	-1.8279¯
ENSRNOG00000004192	Arhgap30	2.99 x 10-2	7.0626­
ENSRNOG00000016267	Chst15	2.99 x 10-2	-1.2591¯
ENSRNOG00000027990	Crip1	2.99 x 10-2	2.5954­
ENSRNOG00000030625	Tf	3.88 x 10-2	3.0969­
Full list of differentially expressed genes in post-infarction cardiac mesenchymal cells
