# Supplementary material for: Mechanisms of Regenerative Potential Activation in Cardiac Mesenchymal Cells
Source: Biomedicines. 2022 May 31;10(6):1283. doi: 10.3390/biomedicines10061283 (PMC9220771; doi:10.3390/biomedicines10061283)
Supplement: Supplementary file 1 [file biomedicines-10-01283-s001.zip › Table S3 Components of the Notch signaling pathway that are differentially expressed in postinfarction myocardial tissues 24 hours after surgery.xlsx]

## Sheet: Sheet1
Ensembl ID	Gene Symbol	p-value	Log2 fold-change
ENSRNOG00000004500	Myc	2.6671e-14	2.5965
ENSRNOG00000059968	Jak2	9.13164e-05	1.1905
ENSRNOG00000020918	Ccnd1	0.000191874	1.4416
ENSRNOG00000020193	Runx2	0.000887372	1.9919
ENSRNOG00000018835	Notch2	0.00535227	1.0877
ENSRNOG00000013218	Sap30	0.00897218	1.3621
ENSRNOG00000060694	Adam17	0.0105816	1.0066
ENSRNOG00000006350	Tle6	0.00725897	-1.6074
ENSRNOG00000050848	Dtx1	0.00556378	-2.319
ENSRNOG00000005133	Mapt	0.00212191	-1.5349
ENSRNOG00000008257	Mfap2	0.00197236	-1.622
ENSRNOG00000015318	Heyl	5.7407e-05	-1.5211
ENSRNOG00000008697	Ccn3	1.04269e-05	-2.7564
ENSRNOG00000002272	Lnx1	3.22225e-07	-2.2148
ENSRNOG00000018384	Adam12	0.0312313	2.1
ENSRNOG00000059059	Skp2	0.0368186	1.6709
ENSRNOG00000025100	Ikbke	0.042041	1.0854
ENSRNOG00000017259	Tacc3	0.0493789	1.1216
ENSRNOG00000016640	Dner	0.0327725	-1.755
ENSRNOG00000011593	Hey1	0.0210326	-1.8048
Components of the Notch signaling pathway that are differentially expressed in postinfarction myocardial tissues 24 hours after surgery.
