# Supplementary material for: Mechanisms of Regenerative Potential Activation in Cardiac Mesenchymal Cells
Source: Biomedicines. 2022 May 31;10(6):1283. doi: 10.3390/biomedicines10061283 (PMC9220771; doi:10.3390/biomedicines10061283)
Supplement: Supplementary file 1 [file biomedicines-10-01283-s001.zip › Table S2 Top Diseases and Bio Functions in postinfarction tissues by IPA Software.xlsx]

## Sheet: Sheet1
Name	P-value Range	# Molecules
Physiological System Development and Function
Immune Cell Trafficking	1.45E-04 – 2.40E-23	341
Hematological System Development and Function	1.93E-04 – 6.17E-21	552
Organismal Development	1.88E-04 – 7.23E-16	505
Organismal Survival	1.44E-08 – 9.00E-16	638
Tissue Morphology	2.20E-04 – 4.63E-15	411
Molecular and Cellular Functions
Cellular Movement	1.40E-04 – 3.50E-24	365
Cell Death and Survival	2.20E-04 – 2.80E-16	400
Cell-To-Cell Signaling and Interaction	2.32E-04 – 5.63E-16	329
Cellular Function and Maintenance	2.20E-04 – 1.46E-15	416
Protein Synthesis	2.26E-04 – 5.66E-14	228
Diseases and Disorders
Inflammatory Response	1.88E-04 – 4.23E-19	498
Organismal Injury and Abnormalities	2.27E-04 – 1.84E-15	864
Metabolic Disease	1.89E-04 – 5.49E-14	280
Connective Tissue Disorders	9.94E-05 – 1.69E-13	178
Cardiotoxicity
Cardiac Enlargement	6.17E-01 – 5.00E-13	149
Cardiac Dysfunction	3.43E-01 – 4.24E-09	74
Cardiac Infarction	5.90E-02 – 2.33E-07	34
Cardiac Fibrosis	3.81E-01 – 5.08E-07	74
Cardiac Dilatation	3.81E-01 – 9.55E-07	57
Top Diseases and Bio Functions in postinfarction tissues by IPA Software.
