# Supplementary material for: Mechanisms of Regenerative Potential Activation in Cardiac Mesenchymal Cells
Source: Biomedicines. 2022 May 31;10(6):1283. doi: 10.3390/biomedicines10061283 (PMC9220771; doi:10.3390/biomedicines10061283)
Supplement: Supplementary file 1 [file biomedicines-10-01283-s001.zip › Table S1 Top 50 DEGs in postinfarction rat myocardial tissues sorted by stat using DeSeq analysis.xlsx]

## Sheet: Sheet1
Ensembl ID	Gene Symbol	FDR-adjusted p-value	Log2 fold-change
ENSRNOG00000014378	Il1r2	6.83e-42	4.9857
ENSRNOG00000059947	Sdc1	5.64e-37	3.9753
ENSRNOG00000013304	Arg1	3.94e-29	5.2988
ENSRNOG00000011557	S100a8	1.83e-27	4.5754
ENSRNOG00000008837	Ass1	8.86e-25	4.2348
ENSRNOG00000028259	Mcemp1	7.57e-24	4.1490
ENSRNOG00000019202	Pvr	1.07e-19	3.3820
ENSRNOG00000002794	Selp	1.11e-19	3.8235
ENSRNOG00000015514	Bcat1	1.95e-19	3.3250
ENSRNOG00000001414	Serpine1	4.23e-19	3.6392
ENSRNOG00000019433	Rab3a	6.84e-11	-2.3064
ENSRNOG00000032989	Lrrn4	6.26e-11	-5.6887
ENSRNOG00000019445	Msln	1.62e-11	-3.8116
ENSRNOG00000026217	Armc2	1.27e-11	-3.2730
ENSRNOG00000017250	Gmpr	5.64e-12	-1.9489
ENSRNOG00000027230	Fhod3	4.49e-12	-2.3839
ENSRNOG00000018997	Myh7b	2.1e-13	-2.5206
ENSRNOG00000010320	Efnb3	1.95e-13	-2.3865
ENSRNOG00000018233	Gas6	1.46e-13	-2.1429
ENSRNOG00000025074	Fgg	2.7e-14	-6.6579
ENSRNOG00000017897	Adam8	2.44e-18	3.7035
ENSRNOG00000015948	Slc1a5	2.64e-17	2.8822
ENSRNOG00000020465	Ripk3	1.67e-16	2.6771
ENSRNOG00000018371	Tubb6	3.04e-16	2.7982
ENSRNOG00000036677	Slc16a3	8.34e-16	3.7188
ENSRNOG00000037931	Plaur	1.08e-15	3.6347
ENSRNOG00000002820	LOC24906	2.2e-15	3.6261
ENSRNOG00000006094	Cd44	3.01e-15	2.4605
ENSRNOG00000015845	Fam129b	9.25e-15	2.2808
ENSRNOG00000019141	Ch25h	1.88e-14	3.7877
ENSRNOG00000057676	Polr2m	8.93e-10	-1.7560
ENSRNOG00000020244	Perm1	8.43e-10	-2.5532
ENSRNOG00000021128	Kcnj11	5.82e-10	-2.0874
ENSRNOG00000009779	Krt8	4.17e-10	-3.3038
ENSRNOG00000033722	Rnf207	3.48e-10	-2.4232
ENSRNOG00000042912	Mycbpap	3.48e-10	-2.4412
ENSRNOG00000000302	Sesn1	2.24e-10	-1.9286
ENSRNOG00000026493	Cdnf	1.13e-10	-2.3146
ENSRNOG00000049437	Gpc1	9.36e-11	-1.9317
ENSRNOG00000019278	Fsd2	7.06e-11	-2.4557
ENSRNOG00000029212	Vcan	2.15e-14	2.7637
ENSRNOG00000013748	Trem3	2.49e-14	5.8579
ENSRNOG00000004500	Myc	2.67e-14	2.5965
ENSRNOG00000022859	Trem1	2.67e-14	3.8338
ENSRNOG00000029768	Ccl12	2.97e-14	5.0897
ENSRNOG00000014964	Hp	6.41e-14	3.4569
ENSRNOG00000050404	Pmepa1	6.41e-14	2.2242
ENSRNOG00000007545	Angptl4	1e-13	3.6166
ENSRNOG00000020300	Lsp1	1.05e-13	2.4371
ENSRNOG00000003538	Adamts4	2.1e-13	4.8106
Top 50 DEGs in postinfarction rat myocardial tissues sorted by stat using DeSeq analysis.
Stat is the value of the test statistic for the gene or transcript.
